# Supplementary material for: Gastroprotective Effects of Spirulina platensis, Golden Kiwifruit Flesh, and Golden Kiwifruit Peel Extracts Individually or in Combination against Indomethacin-Induced Gastric Ulcer in Rats
Source: Nutrients. 2021 Oct 3;13(10):3499. doi: 10.3390/nu13103499 (PMC8540802; doi:10.3390/nu13103499)
Supplement: Supplementary file 1 [file nutrients-13-03499-s001.zip]

Archive with 1 entries (1 files):
- nutrients-1389846-supplementary.pdf
